# Supplementary material for: Constraints on the jumping and prey-capture abilities of ant-mimicking spiders (Salticidae, Salticinae, Myrmarachne)
Source: Sci Rep. 2020 Oct 26;10:18279. doi: 10.1038/s41598-020-75010-y (PMC7589502; doi:10.1038/s41598-020-75010-y)
Supplement: Supplementary file 2 — Supplementary Information 1. [file 41598_2020_75010_MOESM2_ESM.xlsx]

## Sheet: Title
Title: Constraints on the jumping and prey-capture abilities of ant-mimicking spiders (Salticidae, Salticinae, Myrmarachne)
Authors: Yoshiaki Hashimoto1*, Tomoji Endo2, Takeshi Yamasaki1, Fujio Hyodo3, Takao Itioka4
1University of Hyogo/ Museum of Nature and Human Activities, 6 Yayoigaoka, Sanda, Hyogo 669-1546, Japan.
2Shool of Human Sciences, Kobe College, Okadayama 4-1, Nishinomiya, Hyogo, 662-8505, Japan.
3Research Core for Interdisciplinary Sciences, Okayama University, 3-1-1, Tsushimanaka, Okayama, 700-8530, Japan.
4Graduate School of Human and Environmental Studies, Kyoto University, Yoshida-nihonmatsu, Kyoto 606-8501, Japan.
*Corresponding author: Yoshiaki Hashimoto [E-mail: yoshiaki@hitohaku.jp]
Journal: Scientific Reports
Supplementary datasheets

## Sheet: jumping_dist
Group	species or genus	Relative jumping distance	Body length (mm)
Ant-mimics	Myrmarachne. malayana	0.651	4.81
Ant-mimics	Myrmarachne malayana	0.635	5.73
Ant-mimics	Myrmarachne malayana	1.713	5.95
Ant-mimics	Myrmarachne malayana	0.95	5.14
Ant-mimics	Myrmarachne malayana	0.645	5.15
Ant-mimics	Myrmarachne malayana	1.047	5.032
Ant-mimics	Myrmarachne malayana	1.282	4.82
Ant-mimics	Myrmarachne malayana	0.952	5.01
Ant-mimics	Myrmarachne malayana	1.362	5.66
Ant-mimics	Myrmarachne malayana	0.983	5.817
Ant-mimics	Myrmarachne malayana	0.733	5.1
Ant-mimics	Myrmarachne malayana	1.252	4.89
Ant-mimics	Myrmarachne malayana	0.51	4.94
Ant-mimics	Myrmarachne malayana	1.153	4.8
Ant-mimics	Myrmarachne maxillosa	1.132	7.44
Ant-mimics	Myrmarachne maxillosa	1.08	7.85
Ant-mimics	Myrmarachne maxillosa	0.909	7.29
Ant-mimics	Myrmarachne maxillosa	0.78	6.51
Ant-mimics	Myrmarachne maxillosa	0.8	7.8
Ant-mimics	Myrmarachne maxillosa	1.38	7.57
Ant-mimics	Myrmarachne maxillosa	0.792	8.66
Ant-mimics	Myrmarachne maxillosa	1.139	7.7
Ant-mimics	Myrmarachne maxillosa	0.935	6.72
Ant-mimics	Myrmarachne maxillosa	1.023	6.65
Ant-mimics	Myrmarachne plataleoides	0.828	7.52
Ant-mimics	Myrmarachne plataleoides	0.738	6.54
Ant-mimics	Myrmarachne plataleoides	0.727	7.52
Ant-mimics	Myrmarachne plataleoides	0.869	7.77
Ant-mimics	Myrmarachne plataleoides	0.548	8.08
Ant-mimics	Myrmarachne plataleoides	0.747	7.84
Ant-mimics	Myrmarachne plataleoides	0.647	6.05
Ant-mimics	Myrmarachne plataleoides	0.994	7.35
Ant-mimics	Myrmarachne hashimotoi	0.662	4.7
Ant-mimics	Myrmarachne hashimotoi	0.678	3.92
Ant-mimics	Myrmarachne hashimotoi	0.713	4.82
Ant-mimics	Myrmarachne hashimotoi	0.908	4.32
Ant-mimics	Myrmarachne hashimotoi	0.77	4.41
Ant-mimics	Myrmarachne hashimotoi	0.934	4.64
Ant-mimics	Myrmarachne hashimotoi	0.36	4.36
Ant-mimics	Myrmarachne hashimotoi	0.826	5.36
Ant-mimics	Myrmarachne hashimotoi	0.904	4.97
Ant-mimics	Myrmarachne hashimotoi	0.622	4
Ant-mimics	Myrmarachne hashimotoi	0.997	5.41
Ant-mimics	Myrmarachne hashimotoi	0.31	4.459
Ant-mimics	Myrmarachne hashimotoi	0.593	4.11
Ant-mimics	Myrmarachne hashimotoi	0.899	3.98
Ant-mimics	Myrmarachne hashimotoi	0.663	4.57
Ant-mimics	Myrmarachne hashimotoi	1.232	4.41
Ant-mimics	Myrmarachne hashimotoi	0.62	4.11
Ant-mimics	Myrmarachne hashimotoi	0.869	4.23
Ant-mimics	Myrmarachne hashimotoi	0.972	4.21
Ant-mimics	Myrmarachne hashimotoi	0.587	3.8
Ant-mimics	Myrmarachne hashimotoi	0.551	3.72
Ant-mimics	Myrmarachne hashimotoi	1.002	4.65
Ant-mimics	Myrmarachne hashimotoi	0.334	4.48
Ant-mimics	Myrmarachne hashimotoi	0.64	4.43
Ant-mimics	Myrmarachne hashimotoi	0.654	4.39
Ant-mimics	Myrmarachne hashimotoi	0.695	4.35
Ant-mimics	Myrmarachne hashimotoi	0.578	4.32
Ant-mimics	Myrmarachne hashimotoi	0.864	4.3
Ant-mimics	Myrmarachne hashimotoi	0.79	4.29
Ant-mimics	Myrmarachne cornuta	0.479	6.19
Ant-mimics	Myrmarachne cornuta	0.116	6.27
Ant-mimics	Myrmarachne cornuta	0.155	5.83
Ant-mimics	Myrmarachne cornuta	0.352	6.83
Ant-mimics	Myrmarachne cornuta	0.568	6.13
Ant-mimics	Myrmarachne cornuta	0.428	6.4
Ant-mimics	Myrmarachne acromegalis	0.932	5.91
Ant-mimics	Myrmarachne acromegalis	0.899	5.964
Ant-mimics	Myrmarachne acromegalis	0.963	5.578
Ant-mimics	Myrmarachne acromegalis	0.735	5.25
Ant-mimics	Myrmarachne acromegalis	0.847	5.27
Ant-mimics	Myrmarachne acromegalis	0.806	6.117
Ant-mimics	Myrmarachne acromegalis	0.832	5.7
Ant-mimics	Myrmarachne acromegalis	0.914	5.785
Ant-mimics	Myrmarachne acromegalis	0.632	6.18
Ant-mimics	Myrmarachne melanocephala	0.888	6.03
Ant-mimics	Myrmarachne melanocephala	0.767	6.04
Ant-mimics	Myrmarachne melanocephala	0.738	5.72
Ant-mimics	Myrmarachne melanocephala	0.579	4.02
Ant-mimics	Myrmarachne melanocephala	0.623	5.08
Ant-mimics	Myrmarachne melanocephala	0.687	4.67
Ant-mimics	Myrmarachne melanocephala	0.732	5.77
Ant-mimics	Myrmarachne melanocephala	0.441	5.03
Ant-mimics	Myrmarachne melanocephala	0.959	4.49
Ant-mimics	Myrmarachne melanocephala	0.826	4.03
Non-mimics	Carrhotus sp.	2.8722	3.56
Non-mimics	Colyttus sp.	5.26212	6.32
Non-mimics	Cosmophasis sp.	3.1922	4.35
Non-mimics	Epeus sp.	4.93668	6.48
Non-mimics	Epeus sp.	3.94195	7.12
Non-mimics	Epeus sp.	3.42038	7.34
Non-mimics	Epeus sp.	2.80802	6.6014
Non-mimics	Epeus sp.	2.32662	6.13
Non-mimics	Epeus sp.	2.23008	6.8
Non-mimics	Epeus sp.	2.05754	6.74
Non-mimics	Evarcha sp.	5.81269	5.3
Non-mimics	Parabathippus sp.	4.17485	7.01
Non-mimics	Parabathippus sp.	4.69765	6.88069
Non-mimics	Parabathippus sp.	4.52105	7.18
Non-mimics	Parabathippus sp.	2.81442	8.10413
Non-mimics	Parabathippus sp.	1.87903	8.26503
Non-mimics	Phintella sp.	1.65714	4.17
Non-mimics	Phintella sp.	2.57271	4.06
Non-mimics	Ptocasius sp.	2.22767	5.02
Non-mimics	Ptocasius sp.	1.18519	5.16
Non-mimics	Ptocasius sp.	1.78882	5.62
Non-mimics	Ptocasius sp.	3.92891	6.01
Non-mimics	Ptocasius sp.	1.6497	5.71
Non-mimics	Ptocasius sp.	1.61665	5.38
Non-mimics	Ptocasius sp.	2.63429	5.86
Non-mimics	Ptocasius sp.	2.03014	4.64
Non-mimics	Ptocasius sp.	3.09687	5.05
Non-mimics	Ptocasius sp.	2.20016	6.17486
Non-mimics	Ptocasius sp.	1.74842	5.99375
Non-mimics	Ptocasius sp.	1.84186	5.73
Non-mimics	Ptocasius sp.	1.40998	6.72
Non-mimics	Ptocasius sp.	1.38144	6.01
Non-mimics	Ptocasius sp.	2.82292	6.74
Non-mimics	Ptocasius sp.	4.35883	7.12
Non-mimics	Ptocasius sp.	1.67886	5.98
Non-mimics	Ptocasius sp.	2.42466	6.88
Non-mimics	Ptocasius sp.	3.6875	5.92
Non-mimics	Ptocasius sp.	3.73684	6.13
Non-mimics	Ptocasius sp.	2.87836	6.8
Non-mimics	Ptocasius sp.	2.40364	6.19
Non-mimics	Ptocasius sp.	3.39526	5.49332
Non-mimics	Rhene sp.	2.23629	3.79
Non-mimics	Rhene sp.	1.66096	4.89
Non-mimics	Rhene sp.	1.5156	5.01
Non-mimics	Simaetha sp.	2.19004	4.08
Non-mimics	Simaetha sp.	1.76867	3.1
Non-mimics	Simaetha sp.	1.67391	3.02
Non-mimics	Telamonia sp.	2.83429	8.7
Non-mimics	Telamonia sp.	2.63014	7.59
Non-mimics	Telamonia sp.	2.4	11.6014
Non-mimics	Thiania sp.	2.5719	4.88
Non-mimics	Thiania sp.	1.67606	5.96
Non-mimics	Thiania sp.	3.49994	5.37
Non-mimics	Unknown	5.11671	7.86
Non-mimics	Unknown	5.60714	4.99
Non-mimics	Unknown	4.61079	3.84
Non-mimics	Unknown	4.17359	4.24
Non-mimics	Unknown	4.08489	6.39
Non-mimics	Unknown	3.7837	6.17486
Non-mimics	Unknown	3.56033	5.99375
Non-mimics	Unknown	3.22358	5.73
Non-mimics	Unknown	3.21649	8.06
Non-mimics	Unknown	2.34529	4.27
Non-mimics	Unknown	2.32251	4.74
Non-mimics	Unknown	1.47667	5.02
Non-mimics	Unknown	3.94266	7.66
Non-mimics	Unknown	1.70246	3.48
Non-mimics	Unknown	1.13384	5.99
Non-mimics	Unknown	1.02051	5.59
Non-mimics	Unknown	1	5.76

## Sheet: prey-capture
Group	species or genus	prey-capture	Body length (mm)
Ant-mimics	Myrmarachne. malayana	Failure	4.81
Ant-mimics	Myrmarachne malayana	Success	5.73
Ant-mimics	Myrmarachne malayana	Success	5.95
Ant-mimics	Myrmarachne malayana	Success	5.14
Ant-mimics	Myrmarachne malayana	Failure	5.15
Ant-mimics	Myrmarachne malayana	Success	5.032
Ant-mimics	Myrmarachne malayana	Success	4.82
Ant-mimics	Myrmarachne malayana	Failure	5.01
Ant-mimics	Myrmarachne malayana	Success	5.66
Ant-mimics	Myrmarachne malayana	Success	5.817
Ant-mimics	Myrmarachne malayana	Success	5.1
Ant-mimics	Myrmarachne malayana	Success	4.89
Ant-mimics	Myrmarachne malayana	Failure	4.94
Ant-mimics	Myrmarachne malayana	Failure	4.8
Ant-mimics	Myrmarachne maxillosa	Success	7.44
Ant-mimics	Myrmarachne maxillosa	Failure	7.85
Ant-mimics	Myrmarachne maxillosa	Success	7.29
Ant-mimics	Myrmarachne maxillosa	Success	6.51
Ant-mimics	Myrmarachne maxillosa	Success	7.8
Ant-mimics	Myrmarachne maxillosa	Success	7.57
Ant-mimics	Myrmarachne maxillosa	Success	8.66
Ant-mimics	Myrmarachne maxillosa	Success	7.7
Ant-mimics	Myrmarachne maxillosa	Failure	6.72
Ant-mimics	Myrmarachne maxillosa	Failure	6.65
Ant-mimics	Myrmarachne plataleoides	Failure	7.52
Ant-mimics	Myrmarachne plataleoides	Success	6.54
Ant-mimics	Myrmarachne plataleoides	Success	7.52
Ant-mimics	Myrmarachne plataleoides	Failure	7.77
Ant-mimics	Myrmarachne plataleoides	Failure	8.08
Ant-mimics	Myrmarachne plataleoides	Failure	7.84
Ant-mimics	Myrmarachne plataleoides	Failure	6.05
Ant-mimics	Myrmarachne plataleoides	Success	7.35
Ant-mimics	Myrmarachne hashimotoi	Failure	4.7
Ant-mimics	Myrmarachne hashimotoi	Success	3.92
Ant-mimics	Myrmarachne hashimotoi	Success	4.82
Ant-mimics	Myrmarachne hashimotoi	Failure	4.32
Ant-mimics	Myrmarachne hashimotoi	Success	4.41
Ant-mimics	Myrmarachne hashimotoi	Failure	4.64
Ant-mimics	Myrmarachne hashimotoi	Failure	4.36
Ant-mimics	Myrmarachne hashimotoi	Success	5.36
Ant-mimics	Myrmarachne hashimotoi	Success	4.97
Ant-mimics	Myrmarachne hashimotoi	Failure	4
Ant-mimics	Myrmarachne hashimotoi	Success	5.41
Ant-mimics	Myrmarachne hashimotoi	Failure	4.459
Ant-mimics	Myrmarachne hashimotoi	Failure	4.11
Ant-mimics	Myrmarachne hashimotoi	Failure	3.98
Ant-mimics	Myrmarachne hashimotoi	Success	4.57
Ant-mimics	Myrmarachne hashimotoi	Success	4.41
Ant-mimics	Myrmarachne hashimotoi	Failure	4.11
Ant-mimics	Myrmarachne hashimotoi	Success	4.23
Ant-mimics	Myrmarachne hashimotoi	Success	4.21
Ant-mimics	Myrmarachne hashimotoi	Failure	3.8
Ant-mimics	Myrmarachne hashimotoi	Failure	3.72
Ant-mimics	Myrmarachne hashimotoi	Failure	4.65
Ant-mimics	Myrmarachne hashimotoi	Failure	4.48
Ant-mimics	Myrmarachne hashimotoi	Success	4.43
Ant-mimics	Myrmarachne hashimotoi	Failure	4.39
Ant-mimics	Myrmarachne hashimotoi	Failure	4.35
Ant-mimics	Myrmarachne hashimotoi	Failure	4.32
Ant-mimics	Myrmarachne hashimotoi	Success	4.3
Ant-mimics	Myrmarachne hashimotoi	Success	4.29
Ant-mimics	Myrmarachne cornuta	Failure	6.19
Ant-mimics	Myrmarachne cornuta	Success	6.27
Ant-mimics	Myrmarachne cornuta	Failure	5.83
Ant-mimics	Myrmarachne cornuta	Failure	6.83
Ant-mimics	Myrmarachne cornuta	Failure	6.13
Ant-mimics	Myrmarachne cornuta	Failure	6.4
Ant-mimics	Myrmarachne acromegalis	Failure	5.91
Ant-mimics	Myrmarachne acromegalis	Failure	5.964
Ant-mimics	Myrmarachne acromegalis	Success	5.578
Ant-mimics	Myrmarachne acromegalis	Failure	5.25
Ant-mimics	Myrmarachne acromegalis	Success	5.27
Ant-mimics	Myrmarachne acromegalis	Failure	6.117
Ant-mimics	Myrmarachne acromegalis	Failure	5.7
Ant-mimics	Myrmarachne acromegalis	Success	5.785
Ant-mimics	Myrmarachne acromegalis	Failure	6.18
Ant-mimics	Myrmarachne melanocephala	Failure	6.03
Ant-mimics	Myrmarachne melanocephala	Success	6.04
Ant-mimics	Myrmarachne melanocephala	Failure	5.72
Ant-mimics	Myrmarachne melanocephala	Failure	4.02
Ant-mimics	Myrmarachne melanocephala	Success	5.08
Ant-mimics	Myrmarachne melanocephala	Failure	4.67
Ant-mimics	Myrmarachne melanocephala	Failure	5.77
Ant-mimics	Myrmarachne melanocephala	Failure	5.03
Ant-mimics	Myrmarachne melanocephala	Success	4.49
Ant-mimics	Myrmarachne melanocephala	Failure	4.03
Non-mimics	Carrhotus sp.	Success	3.56
Non-mimics	Colyttus sp.	Success	6.32
Non-mimics	Cosmophasis sp.	Success	4.35
Non-mimics	Epeus sp.	Success	6.48
Non-mimics	Epeus sp.	Success	7.12
Non-mimics	Epeus sp.	Success	7.34
Non-mimics	Epeus sp.	Failure	6.6014
Non-mimics	Epeus sp.	Success	6.13
Non-mimics	Epeus sp.	Failure	6.8
Non-mimics	Epeus sp.	Failure	6.74
Non-mimics	Evarcha sp.	Success	5.3
Non-mimics	Parabathippus sp.	Success	7.01
Non-mimics	Parabathippus sp.	Success	6.88069
Non-mimics	Parabathippus sp.	Success	7.18
Non-mimics	Parabathippus sp.	Success	8.10413
Non-mimics	Parabathippus sp.	Failure	8.26503
Non-mimics	Phintella sp.	Success	4.17
Non-mimics	Phintella sp.	Success	4.06
Non-mimics	Ptocasius sp.	Failure	5.02
Non-mimics	Ptocasius sp.	Failure	5.16
Non-mimics	Ptocasius sp.	Success	5.62
Non-mimics	Ptocasius sp.	Success	6.01
Non-mimics	Ptocasius sp.	Success	5.71
Non-mimics	Ptocasius sp.	Success	5.38
Non-mimics	Ptocasius sp.	Success	5.86
Non-mimics	Ptocasius sp.	Success	4.64
Non-mimics	Ptocasius sp.	Success	5.05
Non-mimics	Ptocasius sp.	Failure	6.17486
Non-mimics	Ptocasius sp.	Failure	5.99375
Non-mimics	Ptocasius sp.	Success	5.73
Non-mimics	Ptocasius sp.	Success	6.72
Non-mimics	Ptocasius sp.	Success	6.01
Non-mimics	Ptocasius sp.	Failure	6.74
Non-mimics	Ptocasius sp.	Success	7.12
Non-mimics	Ptocasius sp.	Failure	5.98
Non-mimics	Ptocasius sp.	Success	6.88
Non-mimics	Ptocasius sp.	Success	5.92
Non-mimics	Ptocasius sp.	Success	6.13
Non-mimics	Ptocasius sp.	Failure	6.8
Non-mimics	Ptocasius sp.	Success	6.19
Non-mimics	Ptocasius sp.	Success	5.49332
Non-mimics	Rhene sp.	Success	3.79
Non-mimics	Rhene sp.	Success	4.89
Non-mimics	Rhene sp.	Success	5.01
Non-mimics	Simaetha sp.	Failure	4.08
Non-mimics	Simaetha sp.	Failure	3.1
Non-mimics	Simaetha sp.	Success	3.02
Non-mimics	Telamonia sp.	Success	8.7
Non-mimics	Telamonia sp.	Success	7.59
Non-mimics	Telamonia sp.	Success	11.6014
Non-mimics	Thiania sp.	Success	4.88
Non-mimics	Thiania sp.	Success	5.96
Non-mimics	Thiania sp.	Success	5.37
Non-mimics	Unknown	Success	7.86
Non-mimics	Unknown	Success	4.99
Non-mimics	Unknown	Success	3.84
Non-mimics	Unknown	Success	4.24
Non-mimics	Unknown	Success	6.39
Non-mimics	Unknown	Success	6.17486
Non-mimics	Unknown	Success	5.99375
Non-mimics	Unknown	Failure	5.73
Non-mimics	Unknown	Success	8.06
Non-mimics	Unknown	Success	4.27
Non-mimics	Unknown	Success	4.74
Non-mimics	Unknown	Failure	5.02
Non-mimics	Unknown	Failure	7.66
Non-mimics	Unknown	Failure	3.48
Non-mimics	Unknown	Failure	5.99
Non-mimics	Unknown	Success	5.59
Non-mimics	Unknown	Success	5.76
